# Supplementary material for: Remediation of Crude Oil-Polluted Soil by the Bacterial Rhizosphere Community of Suaeda Salsa Revealed by 16S rRNA Genes
Source: Int J Environ Res Public Health. 2020 Feb 25;17(5):1471. doi: 10.3390/ijerph17051471 (PMC7084840; doi:10.3390/ijerph17051471)
Supplement: Supplementary file 1 [file ijerph-17-01471-s001.zip]

Archive with 3 entries (2 files):
- IJERPH-663989-SI/
- IJERPH-663989-SI/ijerph-663983- Figure S1-S3.docx
- IJERPH-663989-SI/ijerph-663983-Table S1-S5.docx
